# Supplementary material for: Between-module functional connectivity of the salient ventral attention network and dorsal attention network is associated with motor inhibition
Source: PLoS One. 2020 Dec 3;15(12):e0242985. doi: 10.1371/journal.pone.0242985 (PMC7714245; doi:10.1371/journal.pone.0242985)
Supplement: S1 Dataset — Minimal dataset for Table 2 and Fig 2. (XLSX) [file pone.0242985.s002.xlsx]

## Sheet: S2_dataset
Subject ID	go_ACC	go_nthRT	go_choiceError	go_omission	stop_ACC	FalseInhibit_RT	SSD	SSRT		Network	rvalue	Property	LowerCI	UpperCI	Permutation_pvalue
1	0.94	644	0.01	0.05	0.51	604.48	423.5	220.5		ContA	-0.0576177	PC	-0.10409	-0.00303267	0.60074
2	0.926	572	0.034	0.04	0.48	564.635	250	322		ContB	-0.15094	PC	-0.11695	-0.0147851	0.847815
3	0.608	548	0.062	0.33	0.45	522.664	166.75	381.25		ContC	0.0382216	PC	-0.102238	0.00133081	0.271773
4	0.906	566.6	0.004	0.09	0.52	527.781	300.5	266.1		DefaultA	-0.022036	PC	-0.0771264	0.0209841	0.514149
6	0.39	611.8	0.048	0.562	0.575	755.6	464.75	147.05		DefaultB	0.11121	PC	-0.0769841	0.0153984	0.130987
7	0.942	478	0.034	0.024	0.495	418.97	194	284		DefaultC	-0.00210027	PC	-0.103546	0.0177964	0.394161
8	0.97	512.4	0.01	0.02	0.535	452.828	320	192.4		DorsAttnA	0.184561	PC	-0.122557	-0.0365492	0.0406959
9	0.846	572.2	0.02	0.134	0.495	519.327	320	252.2		DorsAttnB	-0.0406617	PC	-0.167975	-0.031517	0.562844
10	0.624	758.8	0.004	0.372	0.685	699.016	643.75	115.05		LimbicB	-0.331434	PC	-0.08844	0.0409981	0.980002
11	0.944	611.2	0.012	0.044	0.545	558.835	483.5	127.7		LimbicA	-0.100119	PC	-0.0878794	0.0421386	0.686331
12	0.954	630.4	0.014	0.032	0.58	568.786	497.5	132.9		SalVentAttnA	0.210569	PC	-0.162646	-0.0677922	0.0238976
13	0.956	513	0.008	0.036	0.515	453.876	232	281		SalVentAttnB	-0.291073	PC	-0.0994636	0.0128001	0.973903
14	0.716	787.8	0.03	0.254	0.515	730.278	392.5	395.3		SomMotA	0.0381783	PC	-0.098437	-0.017671	0.328167
15	0.976	708.4	0.002	0.022	0.62	702.474	647.25	61.15		SomMotB	-0.00446811	PC	-0.0917255	-0.0122234	0.459654
17	0.894	693.8	0.02	0.086	0.44	645.562	281	412.8		TempPar	-0.0246554	PC	-0.102827	-0.000439945	0.478952
19	0.922	527.4	0.03	0.048	0.52	455.135	300.5	226.9		VisCent	-0.121398	PC	-0.147606	-0.0382979	0.787721
20	0.828	712.2	0.024	0.148	0.59	606.902	560.5	151.7		VisPeri	-0.213645	PC	-0.130544	-0.0156418	0.933107
21	0.928	534.2	0.02	0.052	0.505	473.626	297.75	236.45		ContA	0.0786004	WMD	-0.096259	0.0114794	0.193781
22	0.906	803.2	0.004	0.09	0.685	741.968	663.25	139.95		ContB	-0.0299702	WMD	-0.0987937	-0.00199274	0.526547
23	0.822	846.4	0.008	0.17	0.55	754.156	542	304.4		ContC	0.0865383	WMD	-0.138665	-0.0164945	0.154885
24	0.832	819	0.008	0.16	0.745	724.529	700.25	118.75		DefaultA	-0.10897	WMD	-0.122039	-0.0119869	0.772123
25	0.946	865.8	0.008	0.046	0.62	674.276	586.5	279.3		DefaultB	-0.0467448	WMD	-0.0730757	0.0187673	0.577742
26	0.918	759.8	0.014	0.068	0.59	701.671	558.25	201.55		DefaultC	-0.0426567	WMD	-0.0875341	0.0244163	0.520448
28	0.822	655.8	0.012	0.166	0.575	598.624	441.5	214.3		DorsAttnA	-0.12417	WMD	-0.140981	-0.0341079	0.793721
29	0.85	587	0.022	0.128	0.44	472.018	161	426		DorsAttnB	-0.175433	WMD	-0.102693	-0.0022797	0.880412
30	0.758	543.4	0.02	0.222	0.5	457.65	248.5	294.9		LimbicB	0.0253324	WMD	-0.141226	-0.0374824	0.306469
31	0.814	746.2	0.042	0.144	0.465	699.692	459	287.2		LimbicA	0.0342054	WMD	-0.152138	-0.0415263	0.277272
32	0.89	585.8	0.01	0.1	0.52	552.438	304	281.8		SalVentAttnA	0.0718133	WMD	-0.0981478	-0.0116955	0.242876
33	0.688	519	0.018	0.294	0.525	479.863	325.75	193.25		SalVentAttnB	-0.383554	WMD	-0.0852912	0.0299019	0.994901
34	0.818	559.2	0.034	0.148	0.525	563.063	303.75	255.45		SomMotA	0.169309	WMD	-0.101168	-0.0265868	0.0559944
37	0.922	694.2	0.008	0.07	0.555	648.64	463.5	230.7		SomMotB	-0.151456	WMD	-0.0747359	0.0369468	0.855414
38	0.978	545.6	0.002	0.02	0.595	522.667	433.75	111.85		TempPar	-0.186989	WMD	-0.112231	0.0196817	0.884612
39	0.97	487	0.008	0.022	0.43	481.044	109.5	377.5		VisCent	-0.0927922	WMD	-0.0767939	0.0333986	0.708429
40	0.904	587.4	0.006	0.09	0.525	549.2	384	203.4		VisPeri	-0.0380571	WMD	-0.129009	-0.008313	0.544646
41	0.976	522.2	0.018	0.006	0.49	425.147	203.75	318.45
42	0.96	521.6	0.006	0.034	0.505	498.515	209.25	312.35
44	0.972	602.8	0.004	0.024	0.595	531.395	470.5	132.3
45	0.92	696.4	0.002	0.078	0.57	594.023	514.5	181.9
46	0.936	646	0.01	0.054	0.555	603.494	479.5	166.5
47	0.946	677.8	0.012	0.042	0.57	614.221	488	189.8
48	0.964	681.2	0.008	0.028	0.535	714.043	512.25	168.95
49	0.626	612.4	0.024	0.35	0.575	568.906	389	223.4
50	0.956	724.2	0.004	0.04	0.555	690.247	479	245.2
51	0.872	740.4	0.012	0.116	0.575	719.788	495.25	245.15
52	0.97	645.6	0.004	0.026	0.595	626.654	516.75	128.85
53	0.892	558.8	0.028	0.08	0.485	507.689	269.5	289.3
54	0.958	797.2	0	0.042	0.75	803.12	710.25	86.95
55	0.96	520.2	0.004	0.036	0.53	454.66	323	197.2
56	0.992	627.6	0	0.008	0.58	598.429	460	167.6
57	0.836	525.8	0.018	0.146	0.44	480.946	140	385.8
58	0.978	616	0.002	0.02	0.565	593.184	485.5	130.5
59	0.996	630.6	0.002	0.002	0.615	599.766	502	128.6
60	0.682	582.8	0.016	0.302	0.48	489.942	172.25	410.55
61	0.948	487.4	0.008	0.044	0.505	401.909	191.5	295.9
62	0.986	572.4	0	0.014	0.55	523.522	391.5	180.9
63	0.648	575.2	0.028	0.324	0.455	527.862	229.75	345.45
64	0.96	744.2	0	0.04	0.595	717.123	595.75	148.45
65	0.844	585.8	0.024	0.132	0.545	554.319	378	207.8
66	0.818	682.2	0.024	0.158	0.53	626.787	436.5	245.7
67	0.928	537	0.026	0.046	0.455	544.917	182.5	354.5
68	0.974	621	0.002	0.024	0.55	594.5	429.5	191.5
69	0.948	598.8	0.01	0.042	0.525	586.842	285.5	313.3
70	0.892	487.2	0.056	0.052	0.335	447.09	71.75	415.45
71	0.924	722.6	0.008	0.068	0.575	633.882	511	211.6
72	0.914	584	0.036	0.05	0.54	551.533	409	175
73	0.9	560.6	0.01	0.09	0.515	571.619	350.5	210.1
74	0.906	624.6	0.016	0.078	0.535	565.043	418.5	206.1
75	0.996	542.2	0	0.004	0.555	528.483	420.5	121.7
76	0.968	641.8	0.008	0.024	0.575	621.847	486.25	155.55
77	0.886	578.6	0.02	0.094	0.53	494.234	306.75	271.85
78	1	439.6	0	0	0.5	384.56	233.5	206.1
79	0.834	860.6	0.022	0.144	0.775	757.822	705.25	155.35
80	0.932	554.6	0.024	0.044	0.525	487.274	364.5	190.1
81	0.87	535.8	0.03	0.1	0.435	483.442	162.75	373.05
82	0.836	581.4	0.046	0.118	0.415	583.068	155.5	425.9
83	0.964	775.8	0.004	0.032	0.595	709.679	608.75	167.05
84	0.968	636.8	0.018	0.014	0.535	542.892	377	259.8
85	0.942	611	0.014	0.044	0.575	544.529	497	114
86	0.87	547.6	0.028	0.102	0.515	552.371	318	229.6
87	0.978	743	0.01	0.012	0.58	748.929	574.75	168.25
88	0.776	465.4	0.096	0.128	0.485	392.893	203.75	261.65
89	0.97	819.8	0	0.03	0.63	758.973	649.75	170.05
90	0.992	531.2	0.006	0.002	0.51	510.898	296.5	234.7
91	0.976	497.4	0.022	0.002	0.53	469.479	260.5	236.9
92	0.958	497.6	0.002	0.04	0.51	437.52	294	203.6
93	0.932	648	0.006	0.062	0.52	625.781	356	292
94	0.978	711.4	0.004	0.018	0.595	666.988	536	175.4
95	0.82	740.2	0.026	0.154	0.545	673.033	506.75	233.45
96	0.98	651.4	0.002	0.018	0.555	626.045	455	196.4
97	0.978	544	0.006	0.016	0.475	541.848	159	385
99	0.958	874.8	0.006	0.036	0.805	759.103	705.75	169.05
100	0.956	851.6	0.012	0.032	0.68	727.828	673.5	178.1
101	0.986	601	0.012	0.002	0.545	538.626	416	185
102	0.964	408.2	0.014	0.022	0.465	362.86	123.25	284.95
103	0.894	420.2	0.074	0.032	0.405	342.118	73.5	346.7
104	0.914	493.6	0.016	0.07	0.52	404.219	290	203.6
105	0.97	539.8	0.018	0.012	0.54	487.587	364	175.8
106	0.988	501.2	0	0.012	0.51	461.52	294.5	206.7
107	0.962	484.2	0.016	0.022	0.47	459.83	145.75	338.45
108	0.958	584.6	0.01	0.032	0.595	564.728	379.75	204.85
109	0.99	730.6	0.004	0.006	0.665	707.463	669.5	61.1
110	0.976	482.6	0.016	0.008	0.495	424.356	214	268.6
111	1	619.8	0	0	0.59	558.171	477.75	142.05
112	0.934	749.4	0.008	0.058	0.615	690.597	626	123.4
113	0.876	523.8	0.016	0.108	0.545	498.198	347.5	176.3
114	0.968	643.6	0.008	0.024	0.625	612.147	564.75	78.85
115	0.97	533.8	0.028	0.002	0.525	512.789	326.5	207.3
116	0.974	519.8	0.016	0.01	0.5	490.51	272.5	247.3
117	0.848	615.6	0.01	0.142	0.57	614.651	518.75	96.85
118	0.954	668.8	0.004	0.042	0.595	644.827	560.5	108.3
119	0.844	818.8	0.02	0.136	0.655	694.87	649	169.8
120	0.878	709.4	0.016	0.106	0.6	700.9	595.75	113.65
121	0.98	768.4	0.006	0.014	0.68	693.828	662	106.4
122	0.916	648.4	0.026	0.058	0.54	603.674	369.5	278.9
123	0.922	541.2	0.036	0.042	0.53	534.372	335.5	205.7
124	0.934	790.2	0.006	0.06	0.765	652.936	687.5	102.7
125	0.972	715.6	0.014	0.014	0.605	657.696	580	135.6
126	0.92	470.6	0.024	0.056	0.53	407.032	290.5	180.1
127	0.972	823.8	0.008	0.02	0.625	677.187	643	180.8
128	0.982	603.8	0.01	0.008	0.595	613.395	496.75	107.05
129	0.932	674.4	0.016	0.052	0.565	556	543.5	130.9
130	0.694	413.4	0.034	0.272	0.475	376.162	141	272.4
131	0.972	587.8	0.01	0.018	0.515	539.082	304	283.8
132	0.966	487.6	0.004	0.03	0.475	461.924	197.5	290.1
133	0.928	529.8	0.008	0.064	0.52	469.021	329.5	200.3
134	0.902	613	0.02	0.078	0.525	533.179	295.5	317.5
135	0.98	589.2	0.004	0.016	0.54	524.337	432.5	156.7
136	0.894	656.6	0.032	0.074	0.535	581.28	440.5	216.1
137	0.906	561.6	0.018	0.076	0.515	507.412	301	260.6
138	0.986	534	0.008	0.006	0.535	489.753	369	165
139	0.99	419.8	0.008	0.002	0.49	408.314	197.5	222.3
140	0.992	445.2	0.004	0.004	0.525	398	263.5	181.7
141	0.634	665.6	0.014	0.352	0.55	593.867	500	165.6
142	0.99	432.8	0.008	0.002	0.495	395.901	207.5	225.3
143	0.992	617.4	0	0.008	0.585	582.446	518.75	98.65
144	0.984	503.6	0.006	0.01	0.53	450.968	263.5	240.1
145	0.884	629.8	0.018	0.098	0.445	612.459	289.75	340.05
146	0.92	561.2	0.01	0.07	0.535	532.677	403	158.2
147	0.932	596.2	0.016	0.052	0.53	553.309	369.5	226.7
148	0.96	496.2	0.03	0.01	0.525	416.411	259	237.2
149	0.99	415.6	0.008	0.002	0.485	393.583	196	219.6
